# Supplementary material for: Immune landscape in rejection of renal transplantation revealed by high-throughput single-cell RNA sequencing
Source: Front Cell Dev Biol. 2023 Jul 20;11:1208566. doi: 10.3389/fcell.2023.1208566 (PMC10397399; doi:10.3389/fcell.2023.1208566)
Supplement: Supplementary file 1 [file Table2.xlsx]

## Sheet: Sheet1
Supplementary Table 2. List of genes in the oxidative stress-associated gene sets
GeneSet	GeneList
GO_CELL_DEATH_IN_RESPONSE_TO_OXIDATIVE_STRESS	HDAC6
GO_CELL_DEATH_IN_RESPONSE_TO_OXIDATIVE_STRESS	TRAP1
GO_CELL_DEATH_IN_RESPONSE_TO_OXIDATIVE_STRESS	SIGMAR1
GO_CELL_DEATH_IN_RESPONSE_TO_OXIDATIVE_STRESS	LANCL1
GO_CELL_DEATH_IN_RESPONSE_TO_OXIDATIVE_STRESS	TLR6
GO_CELL_DEATH_IN_RESPONSE_TO_OXIDATIVE_STRESS	RACK1
GO_CELL_DEATH_IN_RESPONSE_TO_OXIDATIVE_STRESS	STK25
GO_CELL_DEATH_IN_RESPONSE_TO_OXIDATIVE_STRESS	ARL6IP5
GO_CELL_DEATH_IN_RESPONSE_TO_OXIDATIVE_STRESS	PDCD10
GO_CELL_DEATH_IN_RESPONSE_TO_OXIDATIVE_STRESS	PARK7
GO_CELL_DEATH_IN_RESPONSE_TO_OXIDATIVE_STRESS	LRRK2
GO_CELL_DEATH_IN_RESPONSE_TO_OXIDATIVE_STRESS	NCOA7
GO_CELL_DEATH_IN_RESPONSE_TO_OXIDATIVE_STRESS	PARP1
GO_CELL_DEATH_IN_RESPONSE_TO_OXIDATIVE_STRESS	CTNNB1
GO_CELL_DEATH_IN_RESPONSE_TO_OXIDATIVE_STRESS	CYP1B1
GO_CELL_DEATH_IN_RESPONSE_TO_OXIDATIVE_STRESS	ENDOG
GO_CELL_DEATH_IN_RESPONSE_TO_OXIDATIVE_STRESS	AKT1
GO_CELL_DEATH_IN_RESPONSE_TO_OXIDATIVE_STRESS	FOXO3
GO_CELL_DEATH_IN_RESPONSE_TO_OXIDATIVE_STRESS	SIRT1
GO_CELL_DEATH_IN_RESPONSE_TO_OXIDATIVE_STRESS	SLC7A11
GO_CELL_DEATH_IN_RESPONSE_TO_OXIDATIVE_STRESS	ABL1
GO_CELL_DEATH_IN_RESPONSE_TO_OXIDATIVE_STRESS	FYN
GO_CELL_DEATH_IN_RESPONSE_TO_OXIDATIVE_STRESS	FBXO7
GO_CELL_DEATH_IN_RESPONSE_TO_OXIDATIVE_STRESS	GATA4
GO_CELL_DEATH_IN_RESPONSE_TO_OXIDATIVE_STRESS	GBA
GO_CELL_DEATH_IN_RESPONSE_TO_OXIDATIVE_STRESS	GFER
GO_CELL_DEATH_IN_RESPONSE_TO_OXIDATIVE_STRESS	NOX1
GO_CELL_DEATH_IN_RESPONSE_TO_OXIDATIVE_STRESS	FOXP1
GO_CELL_DEATH_IN_RESPONSE_TO_OXIDATIVE_STRESS	HTRA2
GO_CELL_DEATH_IN_RESPONSE_TO_OXIDATIVE_STRESS	GPR37
GO_CELL_DEATH_IN_RESPONSE_TO_OXIDATIVE_STRESS	GPX1
GO_CELL_DEATH_IN_RESPONSE_TO_OXIDATIVE_STRESS	UBQLN1
GO_CELL_DEATH_IN_RESPONSE_TO_OXIDATIVE_STRESS	HGF
GO_CELL_DEATH_IN_RESPONSE_TO_OXIDATIVE_STRESS	HIF1A
GO_CELL_DEATH_IN_RESPONSE_TO_OXIDATIVE_STRESS	HSPB1
GO_CELL_DEATH_IN_RESPONSE_TO_OXIDATIVE_STRESS	IL10
GO_CELL_DEATH_IN_RESPONSE_TO_OXIDATIVE_STRESS	INS
GO_CELL_DEATH_IN_RESPONSE_TO_OXIDATIVE_STRESS	JAK2
GO_CELL_DEATH_IN_RESPONSE_TO_OXIDATIVE_STRESS	MIRLET7B
GO_CELL_DEATH_IN_RESPONSE_TO_OXIDATIVE_STRESS	MIR133A1
GO_CELL_DEATH_IN_RESPONSE_TO_OXIDATIVE_STRESS	MIR17
GO_CELL_DEATH_IN_RESPONSE_TO_OXIDATIVE_STRESS	MIR195
GO_CELL_DEATH_IN_RESPONSE_TO_OXIDATIVE_STRESS	MIR19A
GO_CELL_DEATH_IN_RESPONSE_TO_OXIDATIVE_STRESS	MIR21
GO_CELL_DEATH_IN_RESPONSE_TO_OXIDATIVE_STRESS	MIR29B1
GO_CELL_DEATH_IN_RESPONSE_TO_OXIDATIVE_STRESS	MIR34A
GO_CELL_DEATH_IN_RESPONSE_TO_OXIDATIVE_STRESS	MIR92A1
GO_CELL_DEATH_IN_RESPONSE_TO_OXIDATIVE_STRESS	MCL1
GO_CELL_DEATH_IN_RESPONSE_TO_OXIDATIVE_STRESS	MAP3K5
GO_CELL_DEATH_IN_RESPONSE_TO_OXIDATIVE_STRESS	MET
GO_CELL_DEATH_IN_RESPONSE_TO_OXIDATIVE_STRESS	MMP3
GO_CELL_DEATH_IN_RESPONSE_TO_OXIDATIVE_STRESS	ATF4
GO_CELL_DEATH_IN_RESPONSE_TO_OXIDATIVE_STRESS	NFE2L2
GO_CELL_DEATH_IN_RESPONSE_TO_OXIDATIVE_STRESS	NONO
GO_CELL_DEATH_IN_RESPONSE_TO_OXIDATIVE_STRESS	DDR2
GO_CELL_DEATH_IN_RESPONSE_TO_OXIDATIVE_STRESS	PJVK
GO_CELL_DEATH_IN_RESPONSE_TO_OXIDATIVE_STRESS	P4HB
GO_CELL_DEATH_IN_RESPONSE_TO_OXIDATIVE_STRESS	PRKN
GO_CELL_DEATH_IN_RESPONSE_TO_OXIDATIVE_STRESS	PAWR
GO_CELL_DEATH_IN_RESPONSE_TO_OXIDATIVE_STRESS	PDE8A
GO_CELL_DEATH_IN_RESPONSE_TO_OXIDATIVE_STRESS	GSKIP
GO_CELL_DEATH_IN_RESPONSE_TO_OXIDATIVE_STRESS	PDK1
GO_CELL_DEATH_IN_RESPONSE_TO_OXIDATIVE_STRESS	STK26
GO_CELL_DEATH_IN_RESPONSE_TO_OXIDATIVE_STRESS	PML
GO_CELL_DEATH_IN_RESPONSE_TO_OXIDATIVE_STRESS	TREM2
GO_CELL_DEATH_IN_RESPONSE_TO_OXIDATIVE_STRESS	PPIA
GO_CELL_DEATH_IN_RESPONSE_TO_OXIDATIVE_STRESS	OXR1
GO_CELL_DEATH_IN_RESPONSE_TO_OXIDATIVE_STRESS	FBXW7
GO_CELL_DEATH_IN_RESPONSE_TO_OXIDATIVE_STRESS	PRKCD
GO_CELL_DEATH_IN_RESPONSE_TO_OXIDATIVE_STRESS	MAPK7
GO_CELL_DEATH_IN_RESPONSE_TO_OXIDATIVE_STRESS	PRODH
GO_CELL_DEATH_IN_RESPONSE_TO_OXIDATIVE_STRESS	DIABLO
GO_CELL_DEATH_IN_RESPONSE_TO_OXIDATIVE_STRESS	TBC1D24
GO_CELL_DEATH_IN_RESPONSE_TO_OXIDATIVE_STRESS	MEAK7
GO_CELL_DEATH_IN_RESPONSE_TO_OXIDATIVE_STRESS	PYCR1
GO_CELL_DEATH_IN_RESPONSE_TO_OXIDATIVE_STRESS	BCL2
GO_CELL_DEATH_IN_RESPONSE_TO_OXIDATIVE_STRESS	REST
GO_CELL_DEATH_IN_RESPONSE_TO_OXIDATIVE_STRESS	SFPQ
GO_CELL_DEATH_IN_RESPONSE_TO_OXIDATIVE_STRESS	PINK1
GO_CELL_DEATH_IN_RESPONSE_TO_OXIDATIVE_STRESS	SLC1A1
GO_CELL_DEATH_IN_RESPONSE_TO_OXIDATIVE_STRESS	SOD1
GO_CELL_DEATH_IN_RESPONSE_TO_OXIDATIVE_STRESS	SOD2
GO_CELL_DEATH_IN_RESPONSE_TO_OXIDATIVE_STRESS	TLR4
GO_CELL_DEATH_IN_RESPONSE_TO_OXIDATIVE_STRESS	TNF
GO_CELL_DEATH_IN_RESPONSE_TO_OXIDATIVE_STRESS	TRPM2
GO_CELL_DEATH_IN_RESPONSE_TO_OXIDATIVE_STRESS	TSC1
GO_CELL_DEATH_IN_RESPONSE_TO_OXIDATIVE_STRESS	TXN
GO_CELL_DEATH_IN_RESPONSE_TO_OXIDATIVE_STRESS	WNT1
GO_CELL_DEATH_IN_RESPONSE_TO_OXIDATIVE_STRESS	RNF112
GO_CELL_DEATH_IN_RESPONSE_TO_OXIDATIVE_STRESS	NR4A3
GO_CELL_DEATH_IN_RESPONSE_TO_OXIDATIVE_STRESS	FZD1
GO_CELL_DEATH_IN_RESPONSE_TO_OXIDATIVE_STRESS	NME5
GO_CELL_DEATH_IN_RESPONSE_TO_OXIDATIVE_STRESS	STK24
GO_CELL_DEATH_IN_RESPONSE_TO_OXIDATIVE_STRESS	RIPK1
GO_CELL_DEATH_IN_RESPONSE_TO_OXIDATIVE_STRESS	VNN1
GO_CELL_DEATH_IN_RESPONSE_TO_OXIDATIVE_STRESS	NOL3
GO_CELL_DEATH_IN_RESPONSE_TO_OXIDATIVE_STRESS	ZNF622
GO_CELL_DEATH_IN_RESPONSE_TO_OXIDATIVE_STRESS	GPR37L1
GO_CELL_DEATH_IN_RESPONSE_TO_OXIDATIVE_STRESS	PAGE4
GO_CELL_DEATH_IN_RESPONSE_TO_OXIDATIVE_STRESS	BAG5
GO_CELL_DEATH_IN_RESPONSE_TO_OXIDATIVE_STRESS	MELK

## Sheet: Sheet2
Supplementary Table 2. List of genes in the oxidative stress-associated gene sets
GeneSet	GeneList
CELLULAR_OXIDANT_DETOXIFICATION	MIR675
CELLULAR_OXIDANT_DETOXIFICATION	FBLN5
CELLULAR_OXIDANT_DETOXIFICATION	PRDX4
CELLULAR_OXIDANT_DETOXIFICATION	TXNRD2
CELLULAR_OXIDANT_DETOXIFICATION	PRDX3
CELLULAR_OXIDANT_DETOXIFICATION	PARK7
CELLULAR_OXIDANT_DETOXIFICATION	TXNRD3
CELLULAR_OXIDANT_DETOXIFICATION	CYGB
CELLULAR_OXIDANT_DETOXIFICATION	CLIC2
CELLULAR_OXIDANT_DETOXIFICATION	GSTO2
CELLULAR_OXIDANT_DETOXIFICATION	PRXL2B
CELLULAR_OXIDANT_DETOXIFICATION	PXDNL
CELLULAR_OXIDANT_DETOXIFICATION	SRXN1
CELLULAR_OXIDANT_DETOXIFICATION	DHFR
CELLULAR_OXIDANT_DETOXIFICATION	NQO1
CELLULAR_OXIDANT_DETOXIFICATION	PRXL2C
CELLULAR_OXIDANT_DETOXIFICATION	ALB
CELLULAR_OXIDANT_DETOXIFICATION	FABP1
CELLULAR_OXIDANT_DETOXIFICATION	FANCC
CELLULAR_OXIDANT_DETOXIFICATION	ALOX5AP
CELLULAR_OXIDANT_DETOXIFICATION	GPX6
CELLULAR_OXIDANT_DETOXIFICATION	PRDX5
CELLULAR_OXIDANT_DETOXIFICATION	IPCEF1
CELLULAR_OXIDANT_DETOXIFICATION	GCH1
CELLULAR_OXIDANT_DETOXIFICATION	SESN1
CELLULAR_OXIDANT_DETOXIFICATION	H19
CELLULAR_OXIDANT_DETOXIFICATION	GPX1
CELLULAR_OXIDANT_DETOXIFICATION	GPX2
CELLULAR_OXIDANT_DETOXIFICATION	GPX3
CELLULAR_OXIDANT_DETOXIFICATION	GPX4
CELLULAR_OXIDANT_DETOXIFICATION	GPX5
CELLULAR_OXIDANT_DETOXIFICATION	GPX7
CELLULAR_OXIDANT_DETOXIFICATION	GSR
CELLULAR_OXIDANT_DETOXIFICATION	GSTA1
CELLULAR_OXIDANT_DETOXIFICATION	GSTM2
CELLULAR_OXIDANT_DETOXIFICATION	GSTP1
CELLULAR_OXIDANT_DETOXIFICATION	GSTT1
CELLULAR_OXIDANT_DETOXIFICATION	GSTZ1
CELLULAR_OXIDANT_DETOXIFICATION	UBIAD1
CELLULAR_OXIDANT_DETOXIFICATION	HBA1
CELLULAR_OXIDANT_DETOXIFICATION	HBA2
CELLULAR_OXIDANT_DETOXIFICATION	HBM
CELLULAR_OXIDANT_DETOXIFICATION	HBB
CELLULAR_OXIDANT_DETOXIFICATION	HBD
CELLULAR_OXIDANT_DETOXIFICATION	HBE1
CELLULAR_OXIDANT_DETOXIFICATION	HBG1
CELLULAR_OXIDANT_DETOXIFICATION	HBG2
CELLULAR_OXIDANT_DETOXIFICATION	HBQ1
CELLULAR_OXIDANT_DETOXIFICATION	HBZ
CELLULAR_OXIDANT_DETOXIFICATION	HP
CELLULAR_OXIDANT_DETOXIFICATION	APOA4
CELLULAR_OXIDANT_DETOXIFICATION	APOE
CELLULAR_OXIDANT_DETOXIFICATION	GSTK1
CELLULAR_OXIDANT_DETOXIFICATION	LPO
CELLULAR_OXIDANT_DETOXIFICATION	LTC4S
CELLULAR_OXIDANT_DETOXIFICATION	MIR21
CELLULAR_OXIDANT_DETOXIFICATION	MGST1
CELLULAR_OXIDANT_DETOXIFICATION	MGST2
CELLULAR_OXIDANT_DETOXIFICATION	MGST3
CELLULAR_OXIDANT_DETOXIFICATION	MPO
CELLULAR_OXIDANT_DETOXIFICATION	MT3
CELLULAR_OXIDANT_DETOXIFICATION	NFE2L2
CELLULAR_OXIDANT_DETOXIFICATION	NOS3
CELLULAR_OXIDANT_DETOXIFICATION	GPX8
CELLULAR_OXIDANT_DETOXIFICATION	DUOX2
CELLULAR_OXIDANT_DETOXIFICATION	PRDX1
CELLULAR_OXIDANT_DETOXIFICATION	SELENOT
CELLULAR_OXIDANT_DETOXIFICATION	ATP7A
CELLULAR_OXIDANT_DETOXIFICATION	DUOX1
CELLULAR_OXIDANT_DETOXIFICATION	SELENOS
CELLULAR_OXIDANT_DETOXIFICATION	APOM
CELLULAR_OXIDANT_DETOXIFICATION	DHFRP1
CELLULAR_OXIDANT_DETOXIFICATION	PTGS1
CELLULAR_OXIDANT_DETOXIFICATION	PTGS2
CELLULAR_OXIDANT_DETOXIFICATION	S100A9
CELLULAR_OXIDANT_DETOXIFICATION	SELENOW
CELLULAR_OXIDANT_DETOXIFICATION	NXN
CELLULAR_OXIDANT_DETOXIFICATION	BMP7
CELLULAR_OXIDANT_DETOXIFICATION	SOD1
CELLULAR_OXIDANT_DETOXIFICATION	SOD2
CELLULAR_OXIDANT_DETOXIFICATION	SOD3
CELLULAR_OXIDANT_DETOXIFICATION	PRDX2
CELLULAR_OXIDANT_DETOXIFICATION	TPO
CELLULAR_OXIDANT_DETOXIFICATION	TXN
CELLULAR_OXIDANT_DETOXIFICATION	TXNRD1
CELLULAR_OXIDANT_DETOXIFICATION	PXDN
CELLULAR_OXIDANT_DETOXIFICATION	EPX
CELLULAR_OXIDANT_DETOXIFICATION	SESN2
CELLULAR_OXIDANT_DETOXIFICATION	TXNDC2
CELLULAR_OXIDANT_DETOXIFICATION	PRXL2A
CELLULAR_OXIDANT_DETOXIFICATION	CAT
CELLULAR_OXIDANT_DETOXIFICATION	TXNDC17
CELLULAR_OXIDANT_DETOXIFICATION	TXNL1
CELLULAR_OXIDANT_DETOXIFICATION	SELENOF
CELLULAR_OXIDANT_DETOXIFICATION	TP53INP1
CELLULAR_OXIDANT_DETOXIFICATION	GSTO1
CELLULAR_OXIDANT_DETOXIFICATION	CD36
CELLULAR_OXIDANT_DETOXIFICATION	PTGES
CELLULAR_OXIDANT_DETOXIFICATION	PRDX6
CELLULAR_OXIDANT_DETOXIFICATION	CCS

## Sheet: Sheet3
Supplementary Table 2. List of genes in the oxidative stress-associated gene sets
GeneSet	GeneList
GO_RESPONSE_TO_OXIDATIVE_STRESS	MIR675
GO_RESPONSE_TO_OXIDATIVE_STRESS	HDAC6
GO_RESPONSE_TO_OXIDATIVE_STRESS	IL18BP
GO_RESPONSE_TO_OXIDATIVE_STRESS	PPIF
GO_RESPONSE_TO_OXIDATIVE_STRESS	TRAP1
GO_RESPONSE_TO_OXIDATIVE_STRESS	DHRS2
GO_RESPONSE_TO_OXIDATIVE_STRESS	NET1
GO_RESPONSE_TO_OXIDATIVE_STRESS	SIGMAR1
GO_RESPONSE_TO_OXIDATIVE_STRESS	LANCL1
GO_RESPONSE_TO_OXIDATIVE_STRESS	TLR6
GO_RESPONSE_TO_OXIDATIVE_STRESS	KLF2
GO_RESPONSE_TO_OXIDATIVE_STRESS	RACK1
GO_RESPONSE_TO_OXIDATIVE_STRESS	STK25
GO_RESPONSE_TO_OXIDATIVE_STRESS	FBLN5
GO_RESPONSE_TO_OXIDATIVE_STRESS	ARL6IP5
GO_RESPONSE_TO_OXIDATIVE_STRESS	CAMKK2
GO_RESPONSE_TO_OXIDATIVE_STRESS	PPARGC1A
GO_RESPONSE_TO_OXIDATIVE_STRESS	PRDX3
GO_RESPONSE_TO_OXIDATIVE_STRESS	RIPK3
GO_RESPONSE_TO_OXIDATIVE_STRESS	ZNF277
GO_RESPONSE_TO_OXIDATIVE_STRESS	PDCD10
GO_RESPONSE_TO_OXIDATIVE_STRESS	TREX1
GO_RESPONSE_TO_OXIDATIVE_STRESS	PARK7
GO_RESPONSE_TO_OXIDATIVE_STRESS	CHUK
GO_RESPONSE_TO_OXIDATIVE_STRESS	AGAP3
GO_RESPONSE_TO_OXIDATIVE_STRESS	LRRK2
GO_RESPONSE_TO_OXIDATIVE_STRESS	CPEB2
GO_RESPONSE_TO_OXIDATIVE_STRESS	PPARGC1B
GO_RESPONSE_TO_OXIDATIVE_STRESS	NCOA7
GO_RESPONSE_TO_OXIDATIVE_STRESS	ATF2
GO_RESPONSE_TO_OXIDATIVE_STRESS	SRXN1
GO_RESPONSE_TO_OXIDATIVE_STRESS	ROMO1
GO_RESPONSE_TO_OXIDATIVE_STRESS	SIRPA
GO_RESPONSE_TO_OXIDATIVE_STRESS	PARP1
GO_RESPONSE_TO_OXIDATIVE_STRESS	CRYGD
GO_RESPONSE_TO_OXIDATIVE_STRESS	CTNNB1
GO_RESPONSE_TO_OXIDATIVE_STRESS	CYP1B1
GO_RESPONSE_TO_OXIDATIVE_STRESS	VKORC1L1
GO_RESPONSE_TO_OXIDATIVE_STRESS	DAPK1
GO_RESPONSE_TO_OXIDATIVE_STRESS	DHFR
GO_RESPONSE_TO_OXIDATIVE_STRESS	NQO1
GO_RESPONSE_TO_OXIDATIVE_STRESS	ECT2
GO_RESPONSE_TO_OXIDATIVE_STRESS	EDN1
GO_RESPONSE_TO_OXIDATIVE_STRESS	EDNRA
GO_RESPONSE_TO_OXIDATIVE_STRESS	EGFR
GO_RESPONSE_TO_OXIDATIVE_STRESS	EIF2S1
GO_RESPONSE_TO_OXIDATIVE_STRESS	AIF1
GO_RESPONSE_TO_OXIDATIVE_STRESS	ENDOG
GO_RESPONSE_TO_OXIDATIVE_STRESS	EPAS1
GO_RESPONSE_TO_OXIDATIVE_STRESS	STX2
GO_RESPONSE_TO_OXIDATIVE_STRESS	AKT1
GO_RESPONSE_TO_OXIDATIVE_STRESS	ERN1
GO_RESPONSE_TO_OXIDATIVE_STRESS	ETV5
GO_RESPONSE_TO_OXIDATIVE_STRESS	EZH2
GO_RESPONSE_TO_OXIDATIVE_STRESS	ABCD1
GO_RESPONSE_TO_OXIDATIVE_STRESS	FABP1
GO_RESPONSE_TO_OXIDATIVE_STRESS	FANCC
GO_RESPONSE_TO_OXIDATIVE_STRESS	FANCD2
GO_RESPONSE_TO_OXIDATIVE_STRESS	ALDH3B1
GO_RESPONSE_TO_OXIDATIVE_STRESS	FER
GO_RESPONSE_TO_OXIDATIVE_STRESS	ADNP2
GO_RESPONSE_TO_OXIDATIVE_STRESS	PLA2R1
GO_RESPONSE_TO_OXIDATIVE_STRESS	SIRT2
GO_RESPONSE_TO_OXIDATIVE_STRESS	SETX
GO_RESPONSE_TO_OXIDATIVE_STRESS	FOXO1
GO_RESPONSE_TO_OXIDATIVE_STRESS	FOXO3
GO_RESPONSE_TO_OXIDATIVE_STRESS	KDM6B
GO_RESPONSE_TO_OXIDATIVE_STRESS	ATP13A2
GO_RESPONSE_TO_OXIDATIVE_STRESS	SIRT1
GO_RESPONSE_TO_OXIDATIVE_STRESS	FOS
GO_RESPONSE_TO_OXIDATIVE_STRESS	SLC7A11
GO_RESPONSE_TO_OXIDATIVE_STRESS	FXN
GO_RESPONSE_TO_OXIDATIVE_STRESS	ALOX5
GO_RESPONSE_TO_OXIDATIVE_STRESS	ABL1
GO_RESPONSE_TO_OXIDATIVE_STRESS	FUT8
GO_RESPONSE_TO_OXIDATIVE_STRESS	FYN
GO_RESPONSE_TO_OXIDATIVE_STRESS	G6PD
GO_RESPONSE_TO_OXIDATIVE_STRESS	FBXO7
GO_RESPONSE_TO_OXIDATIVE_STRESS	PRDX5
GO_RESPONSE_TO_OXIDATIVE_STRESS	SIN3A
GO_RESPONSE_TO_OXIDATIVE_STRESS	GATA4
GO_RESPONSE_TO_OXIDATIVE_STRESS	ANKRD2
GO_RESPONSE_TO_OXIDATIVE_STRESS	GBA
GO_RESPONSE_TO_OXIDATIVE_STRESS	GCH1
GO_RESPONSE_TO_OXIDATIVE_STRESS	GFER
GO_RESPONSE_TO_OXIDATIVE_STRESS	NOX1
GO_RESPONSE_TO_OXIDATIVE_STRESS	GJB2
GO_RESPONSE_TO_OXIDATIVE_STRESS	STAU2
GO_RESPONSE_TO_OXIDATIVE_STRESS	FOXP1
GO_RESPONSE_TO_OXIDATIVE_STRESS	HTRA2
GO_RESPONSE_TO_OXIDATIVE_STRESS	H19
GO_RESPONSE_TO_OXIDATIVE_STRESS	GPR37
GO_RESPONSE_TO_OXIDATIVE_STRESS	GPX1
GO_RESPONSE_TO_OXIDATIVE_STRESS	GPX5
GO_RESPONSE_TO_OXIDATIVE_STRESS	GPX7
GO_RESPONSE_TO_OXIDATIVE_STRESS	GSR
GO_RESPONSE_TO_OXIDATIVE_STRESS	PYCR2
GO_RESPONSE_TO_OXIDATIVE_STRESS	SLC25A24
GO_RESPONSE_TO_OXIDATIVE_STRESS	UBQLN1
GO_RESPONSE_TO_OXIDATIVE_STRESS	ANXA1
GO_RESPONSE_TO_OXIDATIVE_STRESS	HDAC2
GO_RESPONSE_TO_OXIDATIVE_STRESS	HGF
GO_RESPONSE_TO_OXIDATIVE_STRESS	HIF1A
GO_RESPONSE_TO_OXIDATIVE_STRESS	HMOX1
GO_RESPONSE_TO_OXIDATIVE_STRESS	NUDT2
GO_RESPONSE_TO_OXIDATIVE_STRESS	APEX1
GO_RESPONSE_TO_OXIDATIVE_STRESS	HSF1
GO_RESPONSE_TO_OXIDATIVE_STRESS	HSPA1A
GO_RESPONSE_TO_OXIDATIVE_STRESS	HSPA1B
GO_RESPONSE_TO_OXIDATIVE_STRESS	HSPB1
GO_RESPONSE_TO_OXIDATIVE_STRESS	APOA4
GO_RESPONSE_TO_OXIDATIVE_STRESS	IL6
GO_RESPONSE_TO_OXIDATIVE_STRESS	AQP1
GO_RESPONSE_TO_OXIDATIVE_STRESS	IL10
GO_RESPONSE_TO_OXIDATIVE_STRESS	INS
GO_RESPONSE_TO_OXIDATIVE_STRESS	JAK2
GO_RESPONSE_TO_OXIDATIVE_STRESS	JUN
GO_RESPONSE_TO_OXIDATIVE_STRESS	ERCC6L2
GO_RESPONSE_TO_OXIDATIVE_STRESS	ARG1
GO_RESPONSE_TO_OXIDATIVE_STRESS	SUMO4
GO_RESPONSE_TO_OXIDATIVE_STRESS	RHOB
GO_RESPONSE_TO_OXIDATIVE_STRESS	ARNT
GO_RESPONSE_TO_OXIDATIVE_STRESS	ARNTL
GO_RESPONSE_TO_OXIDATIVE_STRESS	MIRLET7B
GO_RESPONSE_TO_OXIDATIVE_STRESS	MIR103A1
GO_RESPONSE_TO_OXIDATIVE_STRESS	MIR107
GO_RESPONSE_TO_OXIDATIVE_STRESS	MIR132
GO_RESPONSE_TO_OXIDATIVE_STRESS	MIR133A1
GO_RESPONSE_TO_OXIDATIVE_STRESS	MIR17
GO_RESPONSE_TO_OXIDATIVE_STRESS	MIR195
GO_RESPONSE_TO_OXIDATIVE_STRESS	MIR19A
GO_RESPONSE_TO_OXIDATIVE_STRESS	MIR21
GO_RESPONSE_TO_OXIDATIVE_STRESS	MIR29B1
GO_RESPONSE_TO_OXIDATIVE_STRESS	MIR34A
GO_RESPONSE_TO_OXIDATIVE_STRESS	MIR92A1
GO_RESPONSE_TO_OXIDATIVE_STRESS	MAPT
GO_RESPONSE_TO_OXIDATIVE_STRESS	MCL1
GO_RESPONSE_TO_OXIDATIVE_STRESS	MAP3K5
GO_RESPONSE_TO_OXIDATIVE_STRESS	MET
GO_RESPONSE_TO_OXIDATIVE_STRESS	MGAT3
GO_RESPONSE_TO_OXIDATIVE_STRESS	MGMT
GO_RESPONSE_TO_OXIDATIVE_STRESS	MGST1
GO_RESPONSE_TO_OXIDATIVE_STRESS	MMP2
GO_RESPONSE_TO_OXIDATIVE_STRESS	MMP3
GO_RESPONSE_TO_OXIDATIVE_STRESS	MMP9
GO_RESPONSE_TO_OXIDATIVE_STRESS	MPO
GO_RESPONSE_TO_OXIDATIVE_STRESS	MPV17
GO_RESPONSE_TO_OXIDATIVE_STRESS	ABCC1
GO_RESPONSE_TO_OXIDATIVE_STRESS	MSRA
GO_RESPONSE_TO_OXIDATIVE_STRESS	MT3
GO_RESPONSE_TO_OXIDATIVE_STRESS	ATF4
GO_RESPONSE_TO_OXIDATIVE_STRESS	NFE2L1
GO_RESPONSE_TO_OXIDATIVE_STRESS	NFE2L2
GO_RESPONSE_TO_OXIDATIVE_STRESS	NONO
GO_RESPONSE_TO_OXIDATIVE_STRESS	NOS3
GO_RESPONSE_TO_OXIDATIVE_STRESS	ATP2A2
GO_RESPONSE_TO_OXIDATIVE_STRESS	DDR2
GO_RESPONSE_TO_OXIDATIVE_STRESS	NR4A2
GO_RESPONSE_TO_OXIDATIVE_STRESS	GPX8
GO_RESPONSE_TO_OXIDATIVE_STRESS	PJVK
GO_RESPONSE_TO_OXIDATIVE_STRESS	P4HB
GO_RESPONSE_TO_OXIDATIVE_STRESS	PRDX1
GO_RESPONSE_TO_OXIDATIVE_STRESS	PNPLA8
GO_RESPONSE_TO_OXIDATIVE_STRESS	PRKN
GO_RESPONSE_TO_OXIDATIVE_STRESS	PAWR
GO_RESPONSE_TO_OXIDATIVE_STRESS	PAX2
GO_RESPONSE_TO_OXIDATIVE_STRESS	GLRX2
GO_RESPONSE_TO_OXIDATIVE_STRESS	PCNA
GO_RESPONSE_TO_OXIDATIVE_STRESS	CHCHD2
GO_RESPONSE_TO_OXIDATIVE_STRESS	ZNF580
GO_RESPONSE_TO_OXIDATIVE_STRESS	NME8
GO_RESPONSE_TO_OXIDATIVE_STRESS	WNT16
GO_RESPONSE_TO_OXIDATIVE_STRESS	RWDD1
GO_RESPONSE_TO_OXIDATIVE_STRESS	PDE8A
GO_RESPONSE_TO_OXIDATIVE_STRESS	OSER1
GO_RESPONSE_TO_OXIDATIVE_STRESS	GSKIP
GO_RESPONSE_TO_OXIDATIVE_STRESS	PDGFRA
GO_RESPONSE_TO_OXIDATIVE_STRESS	PDK1
GO_RESPONSE_TO_OXIDATIVE_STRESS	PDK2
GO_RESPONSE_TO_OXIDATIVE_STRESS	STK26
GO_RESPONSE_TO_OXIDATIVE_STRESS	PENK
GO_RESPONSE_TO_OXIDATIVE_STRESS	PKD2
GO_RESPONSE_TO_OXIDATIVE_STRESS	PML
GO_RESPONSE_TO_OXIDATIVE_STRESS	ATP7A
GO_RESPONSE_TO_OXIDATIVE_STRESS	RBM11
GO_RESPONSE_TO_OXIDATIVE_STRESS	TREM2
GO_RESPONSE_TO_OXIDATIVE_STRESS	PPIA
GO_RESPONSE_TO_OXIDATIVE_STRESS	TMEM161A
GO_RESPONSE_TO_OXIDATIVE_STRESS	ADPRS
GO_RESPONSE_TO_OXIDATIVE_STRESS	OXR1
GO_RESPONSE_TO_OXIDATIVE_STRESS	ANKZF1
GO_RESPONSE_TO_OXIDATIVE_STRESS	BRF2
GO_RESPONSE_TO_OXIDATIVE_STRESS	FBXW7
GO_RESPONSE_TO_OXIDATIVE_STRESS	IMPACT
GO_RESPONSE_TO_OXIDATIVE_STRESS	SMPD3
GO_RESPONSE_TO_OXIDATIVE_STRESS	PRKAA1
GO_RESPONSE_TO_OXIDATIVE_STRESS	PRKAA2
GO_RESPONSE_TO_OXIDATIVE_STRESS	AXL
GO_RESPONSE_TO_OXIDATIVE_STRESS	PRKCD
GO_RESPONSE_TO_OXIDATIVE_STRESS	SELENOS
GO_RESPONSE_TO_OXIDATIVE_STRESS	PRKD1
GO_RESPONSE_TO_OXIDATIVE_STRESS	MAPK1
GO_RESPONSE_TO_OXIDATIVE_STRESS	MAPK3
GO_RESPONSE_TO_OXIDATIVE_STRESS	MAPK7
GO_RESPONSE_TO_OXIDATIVE_STRESS	MAPK8
GO_RESPONSE_TO_OXIDATIVE_STRESS	MAPK9
GO_RESPONSE_TO_OXIDATIVE_STRESS	MAPK13
GO_RESPONSE_TO_OXIDATIVE_STRESS	PRODH
GO_RESPONSE_TO_OXIDATIVE_STRESS	DIABLO
GO_RESPONSE_TO_OXIDATIVE_STRESS	SELENON
GO_RESPONSE_TO_OXIDATIVE_STRESS	DHFRP1
GO_RESPONSE_TO_OXIDATIVE_STRESS	TBC1D24
GO_RESPONSE_TO_OXIDATIVE_STRESS	MEAK7
GO_RESPONSE_TO_OXIDATIVE_STRESS	PTPRK
GO_RESPONSE_TO_OXIDATIVE_STRESS	PXN
GO_RESPONSE_TO_OXIDATIVE_STRESS	PYCR1
GO_RESPONSE_TO_OXIDATIVE_STRESS	RAD52
GO_RESPONSE_TO_OXIDATIVE_STRESS	PLEKHA1
GO_RESPONSE_TO_OXIDATIVE_STRESS	BCL2
GO_RESPONSE_TO_OXIDATIVE_STRESS	RELA
GO_RESPONSE_TO_OXIDATIVE_STRESS	REST
GO_RESPONSE_TO_OXIDATIVE_STRESS	GAS5
GO_RESPONSE_TO_OXIDATIVE_STRESS	RPS3
GO_RESPONSE_TO_OXIDATIVE_STRESS	SFPQ
GO_RESPONSE_TO_OXIDATIVE_STRESS	PINK1
GO_RESPONSE_TO_OXIDATIVE_STRESS	SLC1A1
GO_RESPONSE_TO_OXIDATIVE_STRESS	NCF1
GO_RESPONSE_TO_OXIDATIVE_STRESS	BMP7
GO_RESPONSE_TO_OXIDATIVE_STRESS	SNCA
GO_RESPONSE_TO_OXIDATIVE_STRESS	BNIP3
GO_RESPONSE_TO_OXIDATIVE_STRESS	SOD1
GO_RESPONSE_TO_OXIDATIVE_STRESS	SOD2
GO_RESPONSE_TO_OXIDATIVE_STRESS	SOD3
GO_RESPONSE_TO_OXIDATIVE_STRESS	SRC
GO_RESPONSE_TO_OXIDATIVE_STRESS	STAT6
GO_RESPONSE_TO_OXIDATIVE_STRESS	STAU1
GO_RESPONSE_TO_OXIDATIVE_STRESS	STX4
GO_RESPONSE_TO_OXIDATIVE_STRESS	BTK
GO_RESPONSE_TO_OXIDATIVE_STRESS	PRDX2
GO_RESPONSE_TO_OXIDATIVE_STRESS	TLR4
GO_RESPONSE_TO_OXIDATIVE_STRESS	TNF
GO_RESPONSE_TO_OXIDATIVE_STRESS	TNFAIP3
GO_RESPONSE_TO_OXIDATIVE_STRESS	TP53
GO_RESPONSE_TO_OXIDATIVE_STRESS	TPM1
GO_RESPONSE_TO_OXIDATIVE_STRESS	TRPM2
GO_RESPONSE_TO_OXIDATIVE_STRESS	TSC1
GO_RESPONSE_TO_OXIDATIVE_STRESS	TXN
GO_RESPONSE_TO_OXIDATIVE_STRESS	UCP1
GO_RESPONSE_TO_OXIDATIVE_STRESS	VRK2
GO_RESPONSE_TO_OXIDATIVE_STRESS	WNT1
GO_RESPONSE_TO_OXIDATIVE_STRESS	PCGF2
GO_RESPONSE_TO_OXIDATIVE_STRESS	RNF112
GO_RESPONSE_TO_OXIDATIVE_STRESS	MAPKAP1
GO_RESPONSE_TO_OXIDATIVE_STRESS	ZFAND1
GO_RESPONSE_TO_OXIDATIVE_STRESS	PRR5L
GO_RESPONSE_TO_OXIDATIVE_STRESS	PYROXD1
GO_RESPONSE_TO_OXIDATIVE_STRESS	ERMP1
GO_RESPONSE_TO_OXIDATIVE_STRESS	NR4A3
GO_RESPONSE_TO_OXIDATIVE_STRESS	ZC3H12A
GO_RESPONSE_TO_OXIDATIVE_STRESS	PDGFD
GO_RESPONSE_TO_OXIDATIVE_STRESS	FZD1
GO_RESPONSE_TO_OXIDATIVE_STRESS	SESN2
GO_RESPONSE_TO_OXIDATIVE_STRESS	NME5
GO_RESPONSE_TO_OXIDATIVE_STRESS	SLC4A11
GO_RESPONSE_TO_OXIDATIVE_STRESS	CHD6
GO_RESPONSE_TO_OXIDATIVE_STRESS	STK24
GO_RESPONSE_TO_OXIDATIVE_STRESS	MAP1LC3A
GO_RESPONSE_TO_OXIDATIVE_STRESS	CAT
GO_RESPONSE_TO_OXIDATIVE_STRESS	AIFM2
GO_RESPONSE_TO_OXIDATIVE_STRESS	PRKRA
GO_RESPONSE_TO_OXIDATIVE_STRESS	AKR1C3
GO_RESPONSE_TO_OXIDATIVE_STRESS	BECN1
GO_RESPONSE_TO_OXIDATIVE_STRESS	PNPT1
GO_RESPONSE_TO_OXIDATIVE_STRESS	RIPK1
GO_RESPONSE_TO_OXIDATIVE_STRESS	VNN1
GO_RESPONSE_TO_OXIDATIVE_STRESS	SPHK1
GO_RESPONSE_TO_OXIDATIVE_STRESS	TRPA1
GO_RESPONSE_TO_OXIDATIVE_STRESS	NOL3
GO_RESPONSE_TO_OXIDATIVE_STRESS	ZNF622
GO_RESPONSE_TO_OXIDATIVE_STRESS	AIFM1
GO_RESPONSE_TO_OXIDATIVE_STRESS	GPR37L1
GO_RESPONSE_TO_OXIDATIVE_STRESS	LONP1
GO_RESPONSE_TO_OXIDATIVE_STRESS	TP53INP1
GO_RESPONSE_TO_OXIDATIVE_STRESS	CD36
GO_RESPONSE_TO_OXIDATIVE_STRESS	PAGE4
GO_RESPONSE_TO_OXIDATIVE_STRESS	BAG5
GO_RESPONSE_TO_OXIDATIVE_STRESS	KEAP1
GO_RESPONSE_TO_OXIDATIVE_STRESS	CDK1
GO_RESPONSE_TO_OXIDATIVE_STRESS	MELK
GO_RESPONSE_TO_OXIDATIVE_STRESS	CCS
