# Supplementary material for: Immune landscape in rejection of renal transplantation revealed by high-throughput single-cell RNA sequencing
Source: Front Cell Dev Biol. 2023 Jul 20;11:1208566. doi: 10.3389/fcell.2023.1208566 (PMC10397399; doi:10.3389/fcell.2023.1208566)
Supplement: Supplementary file 3 [file Table1.XLSX]

## Sheet: Sheet1
Supplemental Table 1. Clinical Characteristics of the 5 Biopsies
Rejection Status	Age	Gender	Time post Transplant (days	Sex Matching	Organ Type	Race	Induction	Biopsy Diagnosis	Banff Scoring	Biopsy Indication
No Rejection	53	F	5	M/F	DBD	AsA	TMG Ritux	Acute tubular injury, No rejection	t0,v0,i0, g0,ptc0, ct0,ci0, cg0,c4d0	AKI
Rejection	38	M	11	M/M	DCD ABOi	C	TMG Ritux	ABOi rejection, Thrombotic microangiopathy. No cellular rejection	t0,v0,i0, g0,ptc2, ci0,ct0, cg0,c4d3	AKI and proteinuria 2.1g
No Rejection	55	M	28	F/M	DCD	AA	TMG	Acute tubular injury. No rejection	t0,v0,i0, g0,ptc0, ci0,ct1, cg0,c4d0	AKI and proteinuria 3.1g
Rejection	75	M	232	F/M	LURKT	C	TMG	Active ABMR, C4d is diffusely positive	t0,v0,i0, g2,ptc3, ci0,ct1, cg0,c4d3	AKI and previous ABMR
Rejection	35	M	2542	F/M	LURKT	C	TMG	Chronic Active ABMR, C4d is focally positive. IgA nephropathy consistent with recurrence	t0,v0,i0, g2, ptc3, ct1,ci1, cg3,c4d1	AKI and proteinuria 6.7g
